# Supplementary material for: Regional heterogeneity in the membrane properties of mouse striatal neurons
Source: Front Cell Neurosci. 2024 Jul 31;18:1412897. doi: 10.3389/fncel.2024.1412897 (PMC11321984; doi:10.3389/fncel.2024.1412897)
Supplement: Supplementary file 1 [file Table_1.XLSX]

## Sheet: Vrest
cell_type	sex	n	mean	SD	lower.CL	upper.CL
dSPN	F	67	-96.8336	4.36394	-98.2374	-95.4298
dSPN	M	42	-96.3364	5.74909	-98.1095	-94.5634
iSPN	F	62	-91.0143	6.58682	-92.4736	-89.555
iSPN	M	39	-94.5488	5.3682	-96.3888	-92.7089
ChI	F	75	-63.1929	4.58488	-64.5197	-61.8661
ChI	M	46	-63.8798	3.91578	-65.574	-62.1856
FSI	F	66	-86.6308	8.24439	-88.0452	-85.2164
FSI	M	35	-87.9799	6.58143	-89.9222	-86.0377

## Sheet: inputR
cell_type	sex	n	mean	SD	lower.CL	upper.CL
dSPN	F	67	73.4325	41.2553	58.2631	88.6019
dSPN	M	42	71.2325	54.7554	52.0732	90.3919
iSPN	F	62	99.5668	64.8496	83.7976	115.336
iSPN	M	39	81.4066	44.8711	61.524	101.289
ChI	F	75	176.316	69.6699	161.979	190.654
ChI	M	46	175.062	66.3353	156.754	193.369
FSI	F	66	81.6105	77.7915	66.3266	96.8944
FSI	M	35	86.5858	71.3608	65.5978	107.574

## Sheet: memb_tau
cell_type	sex	n	mean	SD	lower.CL	upper.CL
dSPN	F	67	5.32441	2.10412	3.24878	7.40005
dSPN	M	42	4.87143	2.23404	2.24984	7.49302
iSPN	F	62	9.9646	5.10997	7.80689	12.1223
iSPN	M	39	9.10554	3.888	6.38499	11.8261
ChI	F	75	26.0332	14.5694	24.0714	27.995
ChI	M	46	26.6352	15.8871	24.1302	29.1402
FSI	F	66	7.06627	4.2729	4.97497	9.15758
FSI	M	35	7.12692	4.73357	4.25511	9.99872

## Sheet: sag_ratio
cell_type	sex	n	mean	SD	lower.CL	upper.CL
dSPN	F	67	0.953069	0.0748052	0.932291	0.973847
dSPN	M	42	0.94924	0.0798747	0.922996	0.975483
iSPN	F	62	0.920466	0.06139	0.898866	0.942065
iSPN	M	39	0.919395	0.0472556	0.892161	0.946629
ChI	F	75	0.550597	0.13214	0.530958	0.570236
ChI	M	46	0.568406	0.126961	0.543329	0.593482
FSI	F	66	0.985489	0.0476665	0.964555	1.00642
FSI	M	35	0.973572	0.0432808	0.944823	1.00232

## Sheet: s_firing
cell_type	sex	n	mean	SD	lower.CL	upper.CL
dSPN	F	67	0	0	-0.463582	0.463582
dSPN	M	42	0	0	-0.585517	0.585517
iSPN	F	62	0	0	-0.481913	0.481913
iSPN	M	39	0	0	-0.60762	0.60762
ChI	F	75	5.16667	3.66554	4.72851	5.60483
ChI	M	46	5.84783	3.60843	5.28834	6.40731
FSI	F	66	0	0	-0.467081	0.467081
FSI	M	35	0	0	-0.641402	0.641402

## Sheet: APTH
cell_type	sex	n	mean	SD	lower.CL	upper.CL
dSPN	F	67	-42.3238	6.0131	-43.7342	-40.9133
dSPN	M	42	-42.1212	6.68952	-43.9027	-40.3398
iSPN	F	62	-45.3683	5.69871	-46.8345	-43.902
iSPN	M	39	-44.6857	5.62694	-46.5344	-42.837
ChI	F	75	-50.9557	6.16519	-52.2888	-49.6226
ChI	M	46	-51.8261	4.30389	-53.5283	-50.1239
FSI	F	66	-45.3835	5.09422	-46.8046	-43.9624
FSI	M	35	-46.0606	7.45447	-48.012	-44.1091

## Sheet: APheight
cell_type	sex	n	mean	SD	lower.CL	upper.CL
dSPN	F	67	87.9641	8.38966	85.8227	90.1055
dSPN	M	42	89.3652	10.2684	86.6606	92.0699
iSPN	F	62	85.9217	10.6786	83.6956	88.1477
iSPN	M	39	85.5235	8.99171	82.7168	88.3303
ChI	F	75	81.604	8.11897	79.58	83.628
ChI	M	46	83.2663	6.96686	80.6819	85.8507
FSI	F	66	65.9553	8.05783	63.7977	68.1128
FSI	M	35	64.57	10.056	61.6072	67.5327

## Sheet: APwidth
cell_type	sex	n	mean	SD	lower.CL	upper.CL
dSPN	F	67	0.871713	0.174436	0.821668	0.921757
dSPN	M	42	0.858333	0.176965	0.795126	0.921541
iSPN	F	62	0.912453	0.199874	0.86043	0.964476
iSPN	M	39	0.854923	0.175256	0.789329	0.920516
ChI	F	75	1.19387	0.289939	1.14657	1.24117
ChI	M	46	1.1913	0.317823	1.13091	1.2517
FSI	F	66	0.334602	0.083639	0.28418	0.385025
FSI	M	35	0.331753	0.0935747	0.262513	0.400993

## Sheet: AHPamp
cell_type	sex	n	mean	SD	lower.CL	upper.CL
dSPN	F	67	12.2877	3.41524	11.342	13.2333
dSPN	M	42	12.4793	2.99272	11.285	13.6736
iSPN	F	62	11.4508	3.20839	10.4678	12.4338
iSPN	M	39	11.4044	2.83486	10.165	12.6438
ChI	F	75	13.3723	4.39983	12.4785	14.266
ChI	M	46	13.46	6.1302	12.3188	14.6012
FSI	F	66	17.1557	3.52075	16.203	18.1085
FSI	M	35	19.5502	4.11283	18.2418	20.8585

## Sheet: AHPwidth
cell_type	sex	n	mean	SD	lower.CL	upper.CL
dSPN	F	67	33.1204	14.1739	19.3761	46.8647
dSPN	M	42	33.2493	14.8204	15.8899	50.6087
iSPN	F	62	37.3172	22.0334	23.0295	51.6049
iSPN	M	39	32.5449	16.2409	14.5302	50.5596
ChI	F	75	136.866	113.631	123.876	149.857
ChI	M	46	115.594	90.5139	99.0069	132.182
FSI	F	66	7.36786	4.65998	-6.48013	21.2159
FSI	M	35	7.70426	6.72557	-11.312	26.7205

[truncated: 1 more sheets: rheobase]
