# Supplementary material for: Regional heterogeneity in the membrane properties of mouse striatal neurons
Source: Front Cell Neurosci. 2024 Jul 31;18:1412897. doi: 10.3389/fncel.2024.1412897 (PMC11321984; doi:10.3389/fncel.2024.1412897)
Supplement: Supplementary file 2 [file Table_2.XLSX]

## Sheet: dSPN
PC	eigenvalue	variance.percent	cumulative.variance.percent
Dim.1	4.75819	36.6015	36.6015
Dim.2	1.82843	14.0648	50.6663
Dim.3	1.59675	12.2827	62.949
Dim.4	1.08604	8.35414	71.3031
Dim.5	0.795758	6.12122	77.4244
Dim.6	0.724745	5.57496	82.9993
Dim.7	0.566587	4.35837	87.3577
Dim.8	0.455007	3.50005	90.8577
Dim.9	0.383588	2.95068	93.8084
Dim.10	0.293538	2.25799	96.0664
Dim.11	0.204183	1.57064	97.637
Dim.12	0.174441	1.34185	98.9789
Dim.13	0.132743	1.0211	100

## Sheet: iSPN
PC	eigenvalue	variance.percent	cumulative.variance.percent
Dim.1	3.89807	29.9852	29.9852
Dim.2	2.76894	21.2995	51.2847
Dim.3	1.42448	10.9575	62.2422
Dim.4	1.05088	8.08368	70.3258
Dim.5	0.896333	6.89487	77.2207
Dim.6	0.817844	6.2911	83.5118
Dim.7	0.553741	4.25955	87.7714
Dim.8	0.415924	3.19942	90.9708
Dim.9	0.373326	2.87174	93.8425
Dim.10	0.277595	2.13535	95.9779
Dim.11	0.224312	1.72547	97.7033
Dim.12	0.195637	1.5049	99.2082
Dim.13	0.102928	0.791757	100

## Sheet: ChI
PC	eigenvalue	variance.percent	cumulative.variance.percent
Dim.1	3.7107	28.5438	28.5438
Dim.2	2.48625	19.125	47.6688
Dim.3	1.91337	14.7183	62.387
Dim.4	1.05358	8.10442	70.4915
Dim.5	0.849161	6.53201	77.0235
Dim.6	0.658175	5.06288	82.0864
Dim.7	0.571056	4.39274	86.4791
Dim.8	0.487432	3.74948	90.2286
Dim.9	0.430026	3.3079	93.5365
Dim.10	0.343341	2.64108	96.1776
Dim.11	0.231374	1.7798	97.9574
Dim.12	0.205436	1.58027	99.5376
Dim.13	0.0601075	0.462366	100

## Sheet: FSI
PC	eigenvalue	variance.percent	cumulative.variance.percent
Dim.1	3.86169	29.7053	29.7053
Dim.2	2.22827	17.1406	46.8459
Dim.3	1.70871	13.144	59.9898
Dim.4	1.10698	8.51525	68.5051
Dim.5	0.975131	7.50101	76.0061
Dim.6	0.814689	6.26684	82.2729
Dim.7	0.623104	4.79311	87.066
Dim.8	0.466334	3.58719	90.6532
Dim.9	0.414429	3.18791	93.8411
Dim.10	0.301317	2.31782	96.1589
Dim.11	0.251834	1.93718	98.0961
Dim.12	0.187529	1.44253	99.5387
Dim.13	0.0599753	0.461349	100
