# Supplementary material for: Regional heterogeneity in the membrane properties of mouse striatal neurons
Source: Front Cell Neurosci. 2024 Jul 31;18:1412897. doi: 10.3389/fncel.2024.1412897 (PMC11321984; doi:10.3389/fncel.2024.1412897)
Supplement: Supplementary file 3 [file Table_3.XLSX]

## Sheet: Main_Location
inputR
contrast	estimate	SE	df	t.ratio	p.value
shell_NAc - core_NAc	43.8354	11.3385	412	3.86606	0.00120815	**
shell_NAc - med_CPu	70.3168	9.12598	412	7.70512	0	***
shell_NAc - lat_CPu	71.1144	9.28328	412	7.66048	0	***
shell_NAc - post_CPu	83.345	9.79301	412	8.51066	0	***
core_NAc - med_CPu	26.4814	9.87978	412	2.68036	0.0586223
core_NAc - lat_CPu	27.279	10.0253	412	2.72103	0.052609
core_NAc - post_CPu	39.5096	10.499	412	3.76316	0.00179011	**
med_CPu - lat_CPu	0.797618	7.4315	412	0.107329	0.99997
med_CPu - post_CPu	13.0282	8.05922	412	1.61656	0.487597
lat_CPu - post_CPu	12.2306	8.23692	412	1.48485	0.572932
memb_tau
contrast	estimate	SE	df	t.ratio	p.value
shell_NAc - core_NAc	2.22312	1.67966	412	1.32355	0.676685
shell_NAc - med_CPu	4.03296	1.3519	412	2.98318	0.0250424	*
shell_NAc - lat_CPu	3.6002	1.3752	412	2.61794	0.0689628
shell_NAc - post_CPu	5.272	1.45071	412	3.63408	0.00288977	**
core_NAc - med_CPu	1.80984	1.46357	412	1.23659	0.729931
core_NAc - lat_CPu	1.37707	1.48512	412	0.927247	0.886263
core_NAc - post_CPu	3.04888	1.5553	412	1.96031	0.28746
med_CPu - lat_CPu	-0.432766	1.10088	412	-0.393108	0.994943
med_CPu - post_CPu	1.23904	1.19387	412	1.03783	0.837655
lat_CPu - post_CPu	1.67181	1.2202	412	1.37011	0.647197
s-firing
contrast	estimate	SE	df	t.ratio	p.value
shell_NAc - core_NAc	0.55276	0.367395	412	1.50454	0.560098
shell_NAc - med_CPu	0.903423	0.295703	412	3.05517	0.0201562	*
shell_NAc - lat_CPu	0.471952	0.3008	412	1.56899	0.518211
shell_NAc - post_CPu	0.293866	0.317317	412	0.926098	0.886719
core_NAc - med_CPu	0.350663	0.320128	412	1.09538	0.808907
core_NAc - lat_CPu	-0.0808081	0.324842	412	-0.248761	0.999153
core_NAc - post_CPu	-0.258893	0.340193	412	-0.761018	0.941524
med_CPu - lat_CPu	-0.431471	0.240798	412	-1.79184	0.379698
med_CPu - post_CPu	-0.609556	0.261138	412	-2.33423	0.136216
lat_CPu - post_CPu	-0.178085	0.266896	412	-0.667247	0.963282
APTH
contrast	estimate	SE	df	t.ratio	p.value
shell_NAc - core_NAc	0.715105	1.14446	412	0.624839	0.971049
shell_NAc - med_CPu	-0.447853	0.921137	412	-0.486196	0.988608
shell_NAc - lat_CPu	2.51735	0.937015	412	2.68657	0.0576693
shell_NAc - post_CPu	0.565964	0.988465	412	0.572569	0.978994
core_NAc - med_CPu	-1.16296	0.997223	412	-1.1662	0.77066
core_NAc - lat_CPu	1.80225	1.01191	412	1.78104	0.386043
core_NAc - post_CPu	-0.149141	1.05973	412	-0.140735	0.999912
med_CPu - lat_CPu	2.96521	0.750104	412	3.95306	0.000859661	***
med_CPu - post_CPu	1.01382	0.813463	412	1.2463	0.724134
lat_CPu - post_CPu	-1.95139	0.8314	412	-2.34711	0.132347
APheight
contrast	estimate	SE	df	t.ratio	p.value
shell_NAc - core_NAc	-0.74805	1.6324	412	-0.458251	0.990899
shell_NAc - med_CPu	-5.77277	1.31386	412	-4.39374	0.000137802	***
shell_NAc - lat_CPu	-8.09055	1.33651	412	-6.05349	3.1826e-08	***
shell_NAc - post_CPu	-3.37516	1.40989	412	-2.39391	0.118992
core_NAc - med_CPu	-5.02472	1.42239	412	-3.5326	0.0041629	**
core_NAc - lat_CPu	-7.3425	1.44333	412	-5.08718	5.47631e-06	***
core_NAc - post_CPu	-2.62711	1.51154	412	-1.73803	0.411764
med_CPu - lat_CPu	-2.31778	1.06991	412	-2.16633	0.194661
med_CPu - post_CPu	2.39762	1.16028	412	2.06641	0.236761
lat_CPu - post_CPu	4.71539	1.18587	412	3.97633	0.000783931	***
APwidth
contrast	estimate	SE	df	t.ratio	p.value
shell_NAc - core_NAc	-0.0444506	0.0386025	412	-1.1515	0.778842
shell_NAc - med_CPu	0.0520136	0.0310697	412	1.67409	0.451174
shell_NAc - lat_CPu	0.105727	0.0316053	412	3.34524	0.00795009	**
shell_NAc - post_CPu	0.061026	0.0333407	412	1.83038	0.357442
core_NAc - med_CPu	0.0964642	0.0336361	412	2.86788	0.0350394	*
core_NAc - lat_CPu	0.150178	0.0341314	412	4.39999	0.000134105	***
core_NAc - post_CPu	0.105477	0.0357444	412	2.95086	0.0275556	*
med_CPu - lat_CPu	0.0537135	0.0253008	412	2.12299	0.21224
med_CPu - post_CPu	0.00901237	0.0274379	412	0.328464	0.997481
lat_CPu - post_CPu	-0.0447012	0.0280429	412	-1.59403	0.502052
AHPamp
contrast	estimate	SE	df	t.ratio	p.value
shell_NAc - core_NAc	-0.161182	0.727499	412	-0.221556	0.999464
shell_NAc - med_CPu	-1.98516	0.585538	412	-3.39031	0.00682625	**
shell_NAc - lat_CPu	-0.743806	0.595631	412	-1.24877	0.72265
shell_NAc - post_CPu	0.119164	0.628336	412	0.18965	0.99971
core_NAc - med_CPu	-1.82397	0.633903	412	-2.87737	0.0341026	*
core_NAc - lat_CPu	-0.582624	0.643238	412	-0.905768	0.894627
core_NAc - post_CPu	0.280346	0.673636	412	0.416169	0.993703
med_CPu - lat_CPu	1.24135	0.476818	412	2.60341	0.0715745
med_CPu - post_CPu	2.10432	0.517093	412	4.06952	0.000539134	***
lat_CPu - post_CPu	0.86297	0.528495	412	1.63288	0.477185
rheobase
contrast	estimate	SE	df	t.ratio	p.value
shell_NAc - core_NAc	-20.3835	19.5526	412	-1.0425	0.835408
shell_NAc - med_CPu	-69.2426	15.7372	412	-4.39994	0.000134132	***
shell_NAc - lat_CPu	-85.0076	16.0084	412	-5.31018	1.78256e-06	***
shell_NAc - post_CPu	-67.5925	16.8874	412	-4.00253	0.000706181	***
core_NAc - med_CPu	-48.859	17.037	412	-2.86781	0.035046	*
core_NAc - lat_CPu	-64.624	17.2879	412	-3.7381	0.00196702	**
core_NAc - post_CPu	-47.2089	18.1049	412	-2.60752	0.070827
med_CPu - lat_CPu	-15.765	12.8151	412	-1.23019	0.733736
med_CPu - post_CPu	1.65009	13.8976	412	0.118732	0.999955
lat_CPu - post_CPu	17.4151	14.204	412	1.22607	0.736173

## Sheet: inter_sag_ratio
contrast	cell_type	estimate	SE	df	t.ratio	p.value
shell_NAc - core_NAc	dSPN	-0.0131258	0.0301744	412	-0.435	0.992539
shell_NAc - med_CPu	dSPN	-0.019594	0.0242951	412	-0.806502	0.928565
shell_NAc - lat_CPu	dSPN	-0.0703553	0.0241529	412	-2.91291	0.0307846
shell_NAc - post_CPu	dSPN	-0.0786953	0.026718	412	-2.9454	0.0280008
core_NAc - med_CPu	dSPN	-0.00646817	0.0273355	412	-0.236621	0.999305
core_NAc - lat_CPu	dSPN	-0.0572295	0.0272093	412	-2.10331	0.22057
core_NAc - post_CPu	dSPN	-0.0655694	0.0295099	412	-2.22195	0.173617
med_CPu - lat_CPu	dSPN	-0.0507613	0.0204964	412	-2.4766	0.0979671
med_CPu - post_CPu	dSPN	-0.0591013	0.0234647	412	-2.51873	0.0884492
lat_CPu - post_CPu	dSPN	-0.00833998	0.0233175	412	-0.357671	0.996491
shell_NAc - core_NAc	iSPN	-0.0426434	0.0314837	412	-1.35446	0.657171
shell_NAc - med_CPu	iSPN	-0.0564557	0.0257701	412	-2.19075	0.185213
shell_NAc - lat_CPu	iSPN	-0.0615346	0.0271286	412	-2.26826	0.157381
shell_NAc - post_CPu	iSPN	-0.0507211	0.0276131	412	-1.83685	0.353765
core_NAc - med_CPu	iSPN	-0.0138123	0.0272093	412	-0.507632	0.986595
core_NAc - lat_CPu	iSPN	-0.0188912	0.0284993	412	-0.662866	0.964142
core_NAc - post_CPu	iSPN	-0.00807766	0.0289608	412	-0.278917	0.998672
med_CPu - lat_CPu	iSPN	-0.00507889	0.0220245	412	-0.230602	0.999372
med_CPu - post_CPu	iSPN	0.00573464	0.0226186	412	0.253537	0.999087
lat_CPu - post_CPu	iSPN	0.0108135	0.024155	412	0.447673	0.991674
shell_NAc - core_NAc	ChI	0.0762489	0.0322451	412	2.36467	0.127209
shell_NAc - med_CPu	ChI	0.171981	0.0248517	412	6.92029	1.48478e-10	***
shell_NAc - lat_CPu	ChI	0.175215	0.025526	412	6.86419	2.21975e-10	***
shell_NAc - post_CPu	ChI	0.131103	0.0271286	412	4.83265	1.87591e-05	***
core_NAc - med_CPu	ChI	0.0957323	0.0272466	412	3.51355	0.00445314	**
core_NAc - lat_CPu	ChI	0.0989661	0.027863	412	3.55189	0.00388689	**
core_NAc - post_CPu	ChI	0.054854	0.0293382	412	1.86971	0.335399
med_CPu - lat_CPu	ChI	0.00323375	0.0188204	412	0.171822	0.999804
med_CPu - post_CPu	ChI	-0.0408783	0.0209426	412	-1.95192	0.291725
lat_CPu - post_CPu	ChI	-0.0441121	0.0217384	412	-2.02923	0.253836
shell_NAc - core_NAc	FSI	0.00370309	0.0327862	412	0.112946	0.999963
shell_NAc - med_CPu	FSI	0.0124961	0.0270166	412	0.462535	0.990571
shell_NAc - lat_CPu	FSI	0.0105531	0.0268593	412	0.392903	0.994953
shell_NAc - post_CPu	FSI	0.00103699	0.0279966	412	0.0370398	1
core_NAc - med_CPu	FSI	0.00879302	0.0286265	412	0.307164	0.998061
core_NAc - lat_CPu	FSI	0.00685001	0.0284781	412	0.240536	0.999258
core_NAc - post_CPu	FSI	-0.0026661	0.0295531	412	-0.0902139	0.999985
med_CPu - lat_CPu	FSI	-0.001943	0.0215861	412	-0.0900117	0.999985
med_CPu - post_CPu	FSI	-0.0114591	0.0229858	412	-0.498531	0.987478
lat_CPu - post_CPu	FSI	-0.00951611	0.0228007	412	-0.41736	0.993633

## Sheet: inter_s_firing
contrast	cell_type	estimate	SE	df	t.ratio	p.value
shell_NAc - core_NAc	dSPN	1.27676e-15	0.699701	412	1.82472e-15	1
shell_NAc - med_CPu	dSPN	1.80411e-14	0.563369	412	3.20237e-14	1
shell_NAc - lat_CPu	dSPN	-4.85723e-16	0.560072	412	-8.6725e-16	1
shell_NAc - post_CPu	dSPN	-5.13478e-16	0.619553	412	-8.28788e-16	1
core_NAc - med_CPu	dSPN	1.67644e-14	0.633873	412	2.64475e-14	1
core_NAc - lat_CPu	dSPN	-1.76248e-15	0.630945	412	-2.7934e-15	1
core_NAc - post_CPu	dSPN	-1.79023e-15	0.684293	412	-2.61618e-15	1
med_CPu - lat_CPu	dSPN	-1.85268e-14	0.475283	412	-3.89807e-14	1
med_CPu - post_CPu	dSPN	-1.85546e-14	0.544113	412	-3.41006e-14	1
lat_CPu - post_CPu	dSPN	-2.77556e-17	0.5407	412	-5.13327e-17	1
shell_NAc - core_NAc	iSPN	7.77156e-16	0.730064	412	1.0645e-15	1
shell_NAc - med_CPu	iSPN	2.9976e-15	0.597572	412	5.0163e-15	1
shell_NAc - lat_CPu	iSPN	2.498e-16	0.629074	412	3.97092e-16	1
shell_NAc - post_CPu	iSPN	-1.249e-15	0.640308	412	-1.95062e-15	1
core_NAc - med_CPu	iSPN	2.22045e-15	0.630945	412	3.51924e-15	1
core_NAc - lat_CPu	iSPN	-5.27356e-16	0.660858	412	-7.97987e-16	1
core_NAc - post_CPu	iSPN	-2.02616e-15	0.671561	412	-3.01709e-15	1
med_CPu - lat_CPu	iSPN	-2.7478e-15	0.510718	412	-5.38028e-15	1
med_CPu - post_CPu	iSPN	-4.2466e-15	0.524493	412	-8.09658e-15	1
lat_CPu - post_CPu	iSPN	-1.4988e-15	0.560121	412	-2.67585e-15	1
shell_NAc - core_NAc	ChI	2.21104	0.747719	412	2.95705	0.027058	*
shell_NAc - med_CPu	ChI	3.61369	0.576277	412	6.27075	9.04816e-09	***
shell_NAc - lat_CPu	ChI	1.88781	0.591911	412	3.18934	0.013252	*
shell_NAc - post_CPu	ChI	1.17547	0.629074	412	1.86857	0.336032
core_NAc - med_CPu	ChI	1.40265	0.631811	412	2.22005	0.174308
core_NAc - lat_CPu	ChI	-0.323232	0.646103	412	-0.50028	0.987311
core_NAc - post_CPu	ChI	-1.03557	0.680312	412	-1.5222	0.54859
med_CPu - lat_CPu	ChI	-1.72588	0.436419	412	-3.95465	0.000854267	***
med_CPu - post_CPu	ChI	-2.43822	0.48563	412	-5.02075	7.59104e-06	***
lat_CPu - post_CPu	ChI	-0.712341	0.504083	412	-1.41314	0.619529
shell_NAc - core_NAc	FSI	6.93889e-17	0.760267	412	9.12691e-17	1
shell_NAc - med_CPu	FSI	4.21885e-15	0.626477	412	6.73424e-15	1
shell_NAc - lat_CPu	FSI	1.1241e-15	0.622831	412	1.80483e-15	1
shell_NAc - post_CPu	FSI	2.63678e-15	0.649202	412	4.06157e-15	1
core_NAc - med_CPu	FSI	4.14946e-15	0.663808	412	6.25099e-15	1
core_NAc - lat_CPu	FSI	1.05471e-15	0.660367	412	1.59716e-15	1
core_NAc - post_CPu	FSI	2.56739e-15	0.685296	412	3.7464e-15	1
med_CPu - lat_CPu	FSI	-3.09475e-15	0.500552	412	-6.18267e-15	1
med_CPu - post_CPu	FSI	-1.58207e-15	0.533008	412	-2.96819e-15	1
lat_CPu - post_CPu	FSI	1.51268e-15	0.528717	412	2.86104e-15	1

## Sheet: inter_APTH
contrast	cell_type	estimate	SE	df	t.ratio	p.value
shell_NAc - core_NAc	dSPN	0.421378	2.17962	412	0.193326	0.999688
shell_NAc - med_CPu	dSPN	-2.51861	1.75493	412	-1.43516	0.605267
shell_NAc - lat_CPu	dSPN	0.664573	1.74467	412	0.380917	0.995522
shell_NAc - post_CPu	dSPN	1.16429	1.92995	412	0.603271	0.974538
core_NAc - med_CPu	dSPN	-2.93999	1.97456	412	-1.48893	0.570269
core_NAc - lat_CPu	dSPN	0.243195	1.96544	412	0.123735	0.999947
core_NAc - post_CPu	dSPN	0.742907	2.13162	412	0.348517	0.996827
med_CPu - lat_CPu	dSPN	3.18318	1.48054	412	2.15001	0.201157
med_CPu - post_CPu	dSPN	3.6829	1.69495	412	2.17286	0.192101
lat_CPu - post_CPu	dSPN	0.499712	1.68432	412	0.296685	0.998308
shell_NAc - core_NAc	iSPN	2.7447	2.2742	412	1.20689	0.747415
shell_NAc - med_CPu	iSPN	2.1637	1.86148	412	1.16236	0.772809
shell_NAc - lat_CPu	iSPN	3.61704	1.95961	412	1.84579	0.348718
shell_NAc - post_CPu	iSPN	1.26861	1.99461	412	0.636022	0.96912
core_NAc - med_CPu	iSPN	-0.581001	1.96544	412	-0.295609	0.998331
core_NAc - lat_CPu	iSPN	0.872336	2.05862	412	0.423748	0.993251
core_NAc - post_CPu	iSPN	-1.47609	2.09196	412	-0.705601	0.955169
med_CPu - lat_CPu	iSPN	1.45334	1.59092	412	0.913518	0.891651
med_CPu - post_CPu	iSPN	-0.895089	1.63384	412	-0.547846	0.982168
lat_CPu - post_CPu	iSPN	-2.34843	1.74482	412	-1.34594	0.662572
shell_NAc - core_NAc	ChI	0.395779	2.3292	412	0.169921	0.999813
shell_NAc - med_CPu	ChI	0.712143	1.79515	412	0.396705	0.994762
shell_NAc - lat_CPu	ChI	2.47972	1.84385	412	1.34486	0.663258
shell_NAc - post_CPu	ChI	0.531708	1.95961	412	0.271333	0.998808
core_NAc - med_CPu	ChI	0.316364	1.96814	412	0.160742	0.99985
core_NAc - lat_CPu	ChI	2.08394	2.01266	412	1.03542	0.838813
core_NAc - post_CPu	ChI	0.135929	2.11922	412	0.0641409	0.999996
med_CPu - lat_CPu	ChI	1.76758	1.35948	412	1.30019	0.691256
med_CPu - post_CPu	ChI	-0.180435	1.51277	412	-0.119274	0.999954
lat_CPu - post_CPu	ChI	-1.94801	1.57026	412	-1.24057	0.727561
shell_NAc - core_NAc	FSI	-0.701442	2.36829	412	-0.296181	0.998319
shell_NAc - med_CPu	FSI	-2.14865	1.95152	412	-1.10101	0.805979
shell_NAc - lat_CPu	FSI	3.30808	1.94016	412	1.70505	0.431932
shell_NAc - post_CPu	FSI	-0.700751	2.02231	412	-0.34651	0.996898
core_NAc - med_CPu	FSI	-1.44721	2.06781	412	-0.699873	0.956448
core_NAc - lat_CPu	FSI	4.00952	2.05709	412	1.94912	0.293158
core_NAc - post_CPu	FSI	0.000690909	2.13475	412	0.000323649	1
med_CPu - lat_CPu	FSI	5.45673	1.55926	412	3.49957	0.00467777	**
med_CPu - post_CPu	FSI	1.4479	1.66036	412	0.872038	0.907032
lat_CPu - post_CPu	FSI	-4.00883	1.64699	412	-2.43403	0.10839

## Sheet: inter_APheight
contrast	cell_type	estimate	SE	df	t.ratio	p.value
shell_NAc - core_NAc	dSPN	1.3815	3.1089	412	0.44437	0.991906
shell_NAc - med_CPu	dSPN	-6.52133	2.50315	412	-2.60525	0.0712382
shell_NAc - lat_CPu	dSPN	-11.4926	2.4885	412	-4.61827	5.07252e-05	***
shell_NAc - post_CPu	dSPN	-6.03919	2.75279	412	-2.19385	0.184037
core_NAc - med_CPu	dSPN	-7.90283	2.81641	412	-2.80599	0.0417077	*
core_NAc - lat_CPu	dSPN	-12.8741	2.8034	412	-4.59231	5.7068e-05	***
core_NAc - post_CPu	dSPN	-7.42069	3.04044	412	-2.44067	0.10671
med_CPu - lat_CPu	dSPN	-4.97125	2.11177	412	-2.35407	0.130293
med_CPu - post_CPu	dSPN	0.482139	2.41759	412	0.199429	0.999647
lat_CPu - post_CPu	dSPN	5.45339	2.40243	412	2.26995	0.15681
shell_NAc - core_NAc	iSPN	-6.61662	3.2438	412	-2.03977	0.248917
shell_NAc - med_CPu	iSPN	-14.2718	2.65512	412	-5.37518	1.27546e-06	***
shell_NAc - lat_CPu	iSPN	-17.6171	2.79509	412	-6.30289	7.48741e-09	***
shell_NAc - post_CPu	iSPN	-10.409	2.845	412	-3.65869	0.00264088	**
core_NAc - med_CPu	iSPN	-7.65514	2.8034	412	-2.73066	0.0512632
core_NAc - lat_CPu	iSPN	-11.0005	2.93631	412	-3.74638	0.00190687	**
core_NAc - post_CPu	iSPN	-3.79237	2.98387	412	-1.27096	0.709225
med_CPu - lat_CPu	iSPN	-3.34539	2.26921	412	-1.47425	0.579836
med_CPu - post_CPu	iSPN	3.86276	2.33042	412	1.65754	0.46157
lat_CPu - post_CPu	iSPN	7.20816	2.48872	412	2.89634	0.0322954	*
shell_NAc - core_NAc	ChI	0.258831	3.32225	412	0.0779084	0.999992
shell_NAc - med_CPu	ChI	-2.23296	2.5605	412	-0.87208	0.907017
shell_NAc - lat_CPu	ChI	-1.41874	2.62997	412	-0.539453	0.983165
shell_NAc - post_CPu	ChI	1.31472	2.79509	412	0.470368	0.98995
core_NAc - med_CPu	ChI	-2.4918	2.80725	412	-0.887628	0.90141
core_NAc - lat_CPu	ChI	-1.67758	2.87075	412	-0.584368	0.97735
core_NAc - post_CPu	ChI	1.05589	3.02275	412	0.349315	0.996799
med_CPu - lat_CPu	ChI	0.81422	1.93909	412	0.419899	0.993483
med_CPu - post_CPu	ChI	3.54768	2.15774	412	1.64417	0.470022
lat_CPu - post_CPu	ChI	2.73347	2.23973	412	1.22044	0.739487
shell_NAc - core_NAc	FSI	1.98409	3.378	412	0.587354	0.976921
shell_NAc - med_CPu	FSI	-0.0650359	2.78355	412	-0.0233644	1
shell_NAc - lat_CPu	FSI	-1.83372	2.76735	412	-0.662626	0.964189
shell_NAc - post_CPu	FSI	1.63284	2.88452	412	0.56607	0.979863
core_NAc - med_CPu	FSI	-2.04912	2.94942	412	-0.694755	0.957571
core_NAc - lat_CPu	FSI	-3.8178	2.93413	412	-1.30117	0.690648
core_NAc - post_CPu	FSI	-0.351245	3.04489	412	-0.115356	0.99996
med_CPu - lat_CPu	FSI	-1.76868	2.22404	412	-0.795255	0.931919
med_CPu - post_CPu	FSI	1.69788	2.36825	412	0.716933	0.952566
lat_CPu - post_CPu	FSI	3.46656	2.34919	412	1.47564	0.578932

## Sheet: inter_APwidth
contrast	cell_type	estimate	SE	df	t.ratio	p.value
shell_NAc - core_NAc	dSPN	0.0156156	0.0735181	412	0.212404	0.999546
shell_NAc - med_CPu	dSPN	0.100843	0.0591935	412	1.70362	0.432817
shell_NAc - lat_CPu	dSPN	0.193402	0.0588472	412	3.28652	0.00966582	**
shell_NAc - post_CPu	dSPN	0.167175	0.0650969	412	2.5681	0.0782593
core_NAc - med_CPu	dSPN	0.0852276	0.0666015	412	1.27966	0.703905
core_NAc - lat_CPu	dSPN	0.177787	0.0662939	412	2.6818	0.0584007
core_NAc - post_CPu	dSPN	0.15156	0.0718992	412	2.10795	0.218586
med_CPu - lat_CPu	dSPN	0.0925591	0.0499383	412	1.85347	0.344415
med_CPu - post_CPu	dSPN	0.0663323	0.0571704	412	1.16026	0.773981
lat_CPu - post_CPu	dSPN	-0.0262269	0.0568117	412	-0.461645	0.99064
shell_NAc - core_NAc	iSPN	-0.133901	0.0767083	412	-1.74558	0.407201
shell_NAc - med_CPu	iSPN	0.193264	0.0627873	412	3.07807	0.0187894	*
shell_NAc - lat_CPu	iSPN	0.242947	0.0660973	412	3.6756	0.00248161	**
shell_NAc - post_CPu	iSPN	0.186117	0.0672777	412	2.7664	0.0465216	*
core_NAc - med_CPu	iSPN	0.327164	0.0662939	412	4.93506	1.15049e-05	***
core_NAc - lat_CPu	iSPN	0.376847	0.0694368	412	5.4272	9.73403e-07	***
core_NAc - post_CPu	iSPN	0.320017	0.0705614	412	4.5353	7.3763e-05	***
med_CPu - lat_CPu	iSPN	0.0496833	0.0536615	412	0.925865	0.886812
med_CPu - post_CPu	iSPN	-0.00714694	0.0551089	412	-0.129688	0.999936
lat_CPu - post_CPu	iSPN	-0.0568302	0.0588523	412	-0.965642	0.870423
shell_NAc - core_NAc	ChI	-0.0621429	0.0785634	412	-0.79099	0.933166
shell_NAc - med_CPu	ChI	-0.156143	0.0605499	412	-2.57875	0.0761918
shell_NAc - lat_CPu	ChI	-0.135173	0.0621926	412	-2.17346	0.191867
shell_NAc - post_CPu	ChI	-0.215186	0.0660973	412	-3.2556	0.0106979	*
core_NAc - med_CPu	ChI	-0.094	0.0663849	412	-1.41598	0.617692
core_NAc - lat_CPu	ChI	-0.0730303	0.0678865	412	-1.07577	0.818953
core_NAc - post_CPu	ChI	-0.153043	0.0714808	412	-2.14104	0.204792
med_CPu - lat_CPu	ChI	0.0209697	0.0458548	412	0.457306	0.99097
med_CPu - post_CPu	ChI	-0.0590435	0.0510255	412	-1.15714	0.775716
lat_CPu - post_CPu	ChI	-0.0800132	0.0529643	412	-1.5107	0.556084
shell_NAc - core_NAc	FSI	0.00262555	0.0798818	412	0.0328679	1
shell_NAc - med_CPu	FSI	0.0700906	0.0658244	412	1.06481	0.824455
shell_NAc - lat_CPu	FSI	0.121733	0.0654413	412	1.86018	0.340675
shell_NAc - post_CPu	FSI	0.105998	0.0682121	412	1.55395	0.527953
core_NAc - med_CPu	FSI	0.0674651	0.0697468	412	0.967286	0.86972
core_NAc - lat_CPu	FSI	0.119107	0.0693853	412	1.7166	0.424827
core_NAc - post_CPu	FSI	0.103373	0.0720045	412	1.43564	0.604954
med_CPu - lat_CPu	FSI	0.051642	0.0525934	412	0.981911	0.863373
med_CPu - post_CPu	FSI	0.0359076	0.0560035	412	0.641167	0.968204
lat_CPu - post_CPu	FSI	-0.0157344	0.0555527	412	-0.283233	0.998589

## Sheet: inter_AHPamp
contrast	cell_type	estimate	SE	df	t.ratio	p.value
shell_NAc - core_NAc	dSPN	-0.976544	1.38552	412	-0.704823	0.955344
shell_NAc - med_CPu	dSPN	-1.39651	1.11556	412	-1.25185	0.720799
shell_NAc - lat_CPu	dSPN	-1.79343	1.10903	412	-1.61712	0.487238
shell_NAc - post_CPu	dSPN	-1.78267	1.22681	412	-1.45309	0.593617
core_NAc - med_CPu	dSPN	-0.419966	1.25517	412	-0.33459	0.997293
core_NAc - lat_CPu	dSPN	-0.816891	1.24937	412	-0.653843	0.965871
core_NAc - post_CPu	dSPN	-0.806122	1.35501	412	-0.594921	0.975808
med_CPu - lat_CPu	dSPN	-0.396925	0.941134	412	-0.421752	0.993372
med_CPu - post_CPu	dSPN	-0.386156	1.07743	412	-0.358405	0.996463
lat_CPu - post_CPu	dSPN	0.0107686	1.07067	412	0.0100578	1
shell_NAc - core_NAc	iSPN	0.309704	1.44564	412	0.214233	0.999531
shell_NAc - med_CPu	iSPN	-2.02823	1.18328	412	-1.71407	0.426383
shell_NAc - lat_CPu	iSPN	-2.52193	1.24566	412	-2.02457	0.256028
shell_NAc - post_CPu	iSPN	-1.74639	1.26791	412	-1.37737	0.642551
core_NAc - med_CPu	iSPN	-2.33794	1.24937	412	-1.87129	0.334528
core_NAc - lat_CPu	iSPN	-2.83164	1.3086	412	-2.16386	0.195633
core_NAc - post_CPu	iSPN	-2.05609	1.32979	412	-1.54617	0.533003
med_CPu - lat_CPu	iSPN	-0.4937	1.0113	412	-0.488183	0.988431
med_CPu - post_CPu	iSPN	0.281846	1.03858	412	0.271377	0.998807
lat_CPu - post_CPu	iSPN	0.775546	1.10913	412	0.699241	0.956588
shell_NAc - core_NAc	ChI	-3.76656	1.4806	412	-2.54394	0.0831198
shell_NAc - med_CPu	ChI	-6.34604	1.14112	412	-5.56124	4.80297e-07	***
shell_NAc - lat_CPu	ChI	-1.54929	1.17208	412	-1.32183	0.677766
shell_NAc - post_CPu	ChI	-0.431894	1.24566	412	-0.346718	0.99689
core_NAc - med_CPu	ChI	-2.57948	1.25108	412	-2.06179	0.23884
core_NAc - lat_CPu	ChI	2.21727	1.27938	412	1.73308	0.41477
core_NAc - post_CPu	ChI	3.33466	1.34712	412	2.4754	0.0982492
med_CPu - lat_CPu	ChI	4.79675	0.864176	412	5.55066	5.08098e-07	***
med_CPu - post_CPu	ChI	5.91414	0.961622	412	6.15017	1.82687e-08	***
lat_CPu - post_CPu	ChI	1.11739	0.998162	412	1.11945	0.796246
shell_NAc - core_NAc	FSI	3.78867	1.50545	412	2.51664	0.0889035
shell_NAc - med_CPu	FSI	1.83015	1.24052	412	1.47531	0.579148
shell_NAc - lat_CPu	FSI	2.88943	1.2333	412	2.34284	0.133621
shell_NAc - post_CPu	FSI	4.4376	1.28552	412	3.45199	0.00552285	**
core_NAc - med_CPu	FSI	-1.95852	1.31444	412	-1.49	0.569575
core_NAc - lat_CPu	FSI	-0.899242	1.30763	412	-0.687689	0.95909
core_NAc - post_CPu	FSI	0.648932	1.35699	412	0.478214	0.9893
med_CPu - lat_CPu	FSI	1.05927	0.99117	412	1.06871	0.822507
med_CPu - post_CPu	FSI	2.60745	1.05544	412	2.47049	0.0994116
lat_CPu - post_CPu	FSI	1.54817	1.04694	412	1.47876	0.576901

## Sheet: inter_rheobase
contrast	cell_type	estimate	SE	df	t.ratio	p.value
shell_NAc - core_NAc	dSPN	-8.82353	37.2377	412	-0.236951	0.999301
shell_NAc - med_CPu	dSPN	-107.157	29.9822	412	-3.57402	0.00359103	**
shell_NAc - lat_CPu	dSPN	-165.275	29.8067	412	-5.54489	5.23914e-07	***
shell_NAc - post_CPu	dSPN	-132.508	32.9723	412	-4.01876	0.000661739	***
core_NAc - med_CPu	dSPN	-98.3333	33.7344	412	-2.91493	0.0306049	*
core_NAc - lat_CPu	dSPN	-156.452	33.5786	412	-4.65927	4.2065e-05	***
core_NAc - post_CPu	dSPN	-123.684	36.4177	412	-3.39627	0.00668917	**
med_CPu - lat_CPu	dSPN	-58.1183	25.2943	412	-2.29768	0.14766
med_CPu - post_CPu	dSPN	-25.3509	28.9574	412	-0.875454	0.905816
lat_CPu - post_CPu	dSPN	32.7674	28.7757	412	1.13872	0.785854
shell_NAc - core_NAc	iSPN	11.9048	38.8536	412	0.306401	0.99808
shell_NAc - med_CPu	iSPN	-72.235	31.8025	412	-2.27137	0.156333
shell_NAc - lat_CPu	iSPN	-81.2112	33.479	412	-2.42574	0.110518
shell_NAc - post_CPu	iSPN	-96.4286	34.0769	412	-2.82974	0.0390307	*
core_NAc - med_CPu	iSPN	-84.1398	33.5786	412	-2.50576	0.0912971
core_NAc - lat_CPu	iSPN	-93.1159	35.1705	412	-2.64756	0.0638827
core_NAc - post_CPu	iSPN	-108.333	35.7401	412	-3.03114	0.0216841	*
med_CPu - lat_CPu	iSPN	-8.97616	27.1801	412	-0.330247	0.997427
med_CPu - post_CPu	iSPN	-24.1935	27.9132	412	-0.866741	0.908898
lat_CPu - post_CPu	iSPN	-15.2174	29.8093	412	-0.510491	0.986309
shell_NAc - core_NAc	ChI	-6.2883e-13	39.7932	412	-1.58025e-14	1
shell_NAc - med_CPu	ChI	-5.04485e-13	30.6692	412	-1.64493e-14	1
shell_NAc - lat_CPu	ChI	-1.49214e-13	31.5012	412	-4.73677e-15	1
shell_NAc - post_CPu	ChI	-5.29354e-13	33.479	412	-1.58115e-14	1
core_NAc - med_CPu	ChI	1.24345e-13	33.6247	412	3.69803e-15	1
core_NAc - lat_CPu	ChI	4.79616e-13	34.3853	412	1.39483e-14	1
core_NAc - post_CPu	ChI	9.9476e-14	36.2058	412	2.74751e-15	1
med_CPu - lat_CPu	ChI	3.55271e-13	23.226	412	1.52963e-14	1
med_CPu - post_CPu	ChI	-2.4869e-14	25.8449	412	-9.62238e-16	1
lat_CPu - post_CPu	ChI	-3.8014e-13	26.827	412	-1.41701e-14	1
shell_NAc - core_NAc	FSI	-84.6154	40.461	412	-2.09128	0.225764
shell_NAc - med_CPu	FSI	-97.5783	33.3408	412	-2.9267	0.0295753	*
shell_NAc - lat_CPu	FSI	-93.544	33.1467	412	-2.82212	0.0398732	*
shell_NAc - post_CPu	FSI	-41.4336	34.5502	412	-1.19923	0.751854
core_NAc - med_CPu	FSI	-12.963	35.3275	412	-0.366937	0.996125
core_NAc - lat_CPu	FSI	-8.92857	35.1444	412	-0.254054	0.99908
core_NAc - post_CPu	FSI	43.1818	36.4711	412	1.184	0.760594
med_CPu - lat_CPu	FSI	4.03439	26.6391	412	0.151446	0.999882
med_CPu - post_CPu	FSI	56.1448	28.3664	412	1.97927	0.277957
lat_CPu - post_CPu	FSI	52.1104	28.138	412	1.85196	0.345262
