# Supplementary material for: Regional heterogeneity in the membrane properties of mouse striatal neurons
Source: Front Cell Neurosci. 2024 Jul 31;18:1412897. doi: 10.3389/fncel.2024.1412897 (PMC11321984; doi:10.3389/fncel.2024.1412897)
Supplement: Supplementary file 4 [file Table_4.XLSX]

## Sheet: IO_curve_posthoc
contrast	cell_type	estimate	SE	df	t.ratio	p.value
shell_NAc - core_NAc	dSPN	0.191076	3.81168	412	0.0501292	0.999999
shell_NAc - med_dStr	dSPN	6.81353	3.069	412	2.22012	0.174284
shell_NAc - lat_dStr	dSPN	8.81462	3.05104	412	2.88906	0.032979	*
shell_NAc - caud_dStr	dSPN	7.46193	3.37507	412	2.2109	0.177663
core_NAc - med_dStr	dSPN	6.62245	3.45307	412	1.91784	0.309422
core_NAc - lat_dStr	dSPN	8.62355	3.43712	412	2.50894	0.0905917
core_NAc - caud_dStr	dSPN	7.27086	3.72774	412	1.95047	0.292466
med_dStr - lat_dStr	dSPN	2.0011	2.58914	412	0.77288	0.938299
med_dStr - caud_dStr	dSPN	0.648407	2.9641	412	0.218753	0.99949
lat_dStr - caud_dStr	dSPN	-1.35269	2.94551	412	-0.459239	0.990824
shell_NAc - core_NAc	iSPN	-5.10204	3.97708	412	-1.28286	0.701946
shell_NAc - med_dStr	iSPN	-1.70507	3.25532	412	-0.523779	0.984923
shell_NAc - lat_dStr	iSPN	-1.76575	3.42693	412	-0.515257	0.985822
shell_NAc - caud_dStr	iSPN	0.0680272	3.48813	412	0.0195025	1
core_NAc - med_dStr	iSPN	3.39697	3.43712	412	0.988318	0.860543
core_NAc - lat_dStr	iSPN	3.33629	3.60008	412	0.926727	0.88647
core_NAc - caud_dStr	iSPN	5.17007	3.65838	412	1.41321	0.619485
med_dStr - lat_dStr	iSPN	-0.0606807	2.78218	412	-0.0218105	1
med_dStr - caud_dStr	iSPN	1.7731	2.85722	412	0.620567	0.971764
lat_dStr - caud_dStr	iSPN	1.83378	3.0513	412	0.600982	0.97489
shell_NAc - core_NAc	ChI	10.5195	4.07326	412	2.58257	0.0754604
shell_NAc - med_dStr	ChI	17.0714	3.13932	412	5.43794	9.20296e-07	***
shell_NAc - lat_dStr	ChI	13.76	3.22449	412	4.26736	0.000237177	***
shell_NAc - caud_dStr	ChI	12.3336	3.42693	412	3.59903	0.0032818	**
core_NAc - med_dStr	ChI	6.55195	3.44184	412	1.90362	0.316983
core_NAc - lat_dStr	ChI	3.24057	3.5197	412	0.920695	0.888853
core_NAc - caud_dStr	ChI	1.81415	3.70605	412	0.48951	0.988312
med_dStr - lat_dStr	ChI	-3.31138	2.37743	412	-1.39284	0.632622
med_dStr - caud_dStr	ChI	-4.7378	2.64551	412	-1.79089	0.380255
lat_dStr - caud_dStr	ChI	-1.42642	2.74603	412	-0.519448	0.985385
shell_NAc - core_NAc	FSI	22.5888	4.14162	412	5.45411	8.45653e-07	***
shell_NAc - med_dStr	FSI	19.9337	3.41278	412	5.84089	1.05156e-07	***
shell_NAc - lat_dStr	FSI	18.8736	3.39292	412	5.56265	4.76713e-07	***
shell_NAc - caud_dStr	FSI	17.6631	3.53658	412	4.99439	8.63253e-06	***
core_NAc - med_dStr	FSI	-2.65512	3.61615	412	-0.734241	0.948407
core_NAc - lat_dStr	FSI	-3.71521	3.59741	412	-1.03275	0.840086
core_NAc - caud_dStr	FSI	-4.92579	3.7332	412	-1.31945	0.679255
med_dStr - lat_dStr	FSI	-1.06009	2.7268	412	-0.388768	0.995155
med_dStr - caud_dStr	FSI	-2.27067	2.9036	412	-0.782017	0.935741
lat_dStr - caud_dStr	FSI	-1.21058	2.88023	412	-0.420305	0.993459

## Sheet: slope_location_posthoc
contrast	estimate	SE	df	t.ratio	p.value
shell_NAc - core_NAc	0.0382572	0.0173851	412	2.20058	0.181502
shell_NAc - med_CPu	0.0355306	0.0139926	412	2.53924	0.0840936
shell_NAc - lat_CPu	0.0530344	0.0142338	412	3.72595	0.00205856	**
shell_NAc - post_CPu	0.0406326	0.0150154	412	2.70607	0.0547577
core_NAc - med_CPu	-0.00272659	0.0151484	412	-0.179991	0.999765
core_NAc - lat_CPu	0.0147772	0.0153715	412	0.961339	0.872254
core_NAc - post_CPu	0.00237542	0.0160979	412	0.147561	0.999893
med_CPu - lat_CPu	0.0175038	0.0113945	412	1.53616	0.53951
med_CPu - post_CPu	0.00510201	0.012357	412	0.412884	0.993891
lat_CPu - post_CPu	-0.0124018	0.0126295	412	-0.981973	0.863346

## Sheet: slope_interaction_posthoc
contrast	cell_type	estimate	SE	df	t.ratio	p.value
shell_NAc - core_NAc	dSPN	-0.00121569	0.0331098	412	-0.0367169	1
shell_NAc - med_dStr	dSPN	0.024451	0.0266585	412	0.917192	0.890223
shell_NAc - lat_dStr	dSPN	0.0320338	0.0265025	412	1.20871	0.746356
shell_NAc - caud_dStr	dSPN	0.041844	0.0293172	412	1.42729	0.610374
core_NAc - med_dStr	dSPN	0.0256667	0.0299948	412	0.855705	0.912716
core_NAc - lat_dStr	dSPN	0.0332495	0.0298562	412	1.11365	0.799328
core_NAc - caud_dStr	dSPN	0.0430596	0.0323806	412	1.3298	0.672765
med_dStr - lat_dStr	dSPN	0.0075828	0.0224903	412	0.337158	0.997211
med_dStr - caud_dStr	dSPN	0.017393	0.0257474	412	0.675525	0.96162
lat_dStr - caud_dStr	dSPN	0.00981019	0.0255858	412	0.383423	0.995407
shell_NAc - core_NAc	iSPN	-0.0432619	0.0345465	412	-1.25228	0.72054
shell_NAc - med_dStr	iSPN	-0.0342028	0.028277	412	-1.20956	0.745858
shell_NAc - lat_dStr	iSPN	-0.0353416	0.0297677	412	-1.18725	0.758741
shell_NAc - caud_dStr	iSPN	-0.0280952	0.0302993	412	-0.927257	0.886259
core_NAc - med_dStr	iSPN	0.00905914	0.0298562	412	0.303426	0.998152
core_NAc - lat_dStr	iSPN	0.00792029	0.0312717	412	0.253273	0.999091
core_NAc - caud_dStr	iSPN	0.0151667	0.0317782	412	0.477267	0.98938
med_dStr - lat_dStr	iSPN	-0.00113885	0.0241671	412	-0.047124	0.999999
med_dStr - caud_dStr	iSPN	0.00610753	0.0248189	412	0.246083	0.999189
lat_dStr - caud_dStr	iSPN	0.00724638	0.0265048	412	0.273398	0.998772
shell_NAc - core_NAc	ChI	0.061974	0.0353819	412	1.75157	0.403593
shell_NAc - med_dStr	ChI	0.0936786	0.0272694	412	3.43531	0.00585085	**
shell_NAc - lat_dStr	ChI	0.0780952	0.0280092	412	2.7882	0.0438151	*
shell_NAc - caud_dStr	ChI	0.0780373	0.0297677	412	2.62154	0.0683272
core_NAc - med_dStr	ChI	0.0317045	0.0298972	412	1.06045	0.826622
core_NAc - lat_dStr	ChI	0.0161212	0.0305735	412	0.527294	0.98454
core_NAc - caud_dStr	ChI	0.0160632	0.0321922	412	0.498979	0.987435
med_dStr - lat_dStr	ChI	-0.0155833	0.0206513	412	-0.754595	0.943225
med_dStr - caud_dStr	ChI	-0.0156413	0.0229799	412	-0.680651	0.960567
lat_dStr - caud_dStr	ChI	-5.7971e-05	0.0238531	412	-0.00243033	1
shell_NAc - core_NAc	FSI	0.135532	0.0359757	412	3.76733	0.00176219	**
shell_NAc - med_dStr	FSI	0.0581958	0.0296448	412	1.9631	0.28605
shell_NAc - lat_dStr	FSI	0.13735	0.0294723	412	4.66033	4.18619e-05	***
shell_NAc - caud_dStr	FSI	0.0707446	0.0307201	412	2.30287	0.145993
core_NAc - med_dStr	FSI	-0.0773367	0.0314113	412	-2.46207	0.101431
core_NAc - lat_dStr	FSI	0.00181788	0.0312485	412	0.0581749	0.999997
core_NAc - caud_dStr	FSI	-0.0647879	0.0324281	412	-1.99789	0.268809
med_dStr - lat_dStr	FSI	0.0791546	0.023686	412	3.34182	0.00804164	**
med_dStr - caud_dStr	FSI	0.0125488	0.0252218	412	0.497538	0.987572
lat_dStr - caud_dStr	FSI	-0.0666057	0.0250188	412	-2.66223	0.0614839

## Sheet: delay_interaction_posthoc
contrast	cell_type	estimate	SE	df	t.ratio	p.value
shell_NAc - core_NAc	dSPN	-18.0019	47.1152	412	-0.382082	0.995469
shell_NAc - med_dStr	dSPN	25.5965	37.9351	412	0.674744	0.961779
shell_NAc - lat_dStr	dSPN	-2.05966	37.7131	412	-0.0546139	0.999998
shell_NAc - caud_dStr	dSPN	-32.3277	41.7183	412	-0.774905	0.937738
core_NAc - med_dStr	dSPN	43.5983	42.6826	412	1.02146	0.845421
core_NAc - lat_dStr	dSPN	15.9422	42.4854	412	0.37524	0.995775
core_NAc - caud_dStr	dSPN	-14.3259	46.0777	412	-0.310907	0.997967
med_dStr - lat_dStr	dSPN	-27.6561	32.0037	412	-0.864154	0.909802
med_dStr - caud_dStr	dSPN	-57.9242	36.6385	412	-1.58097	0.510469
lat_dStr - caud_dStr	dSPN	-30.2681	36.4086	412	-0.831344	0.920802
shell_NAc - core_NAc	iSPN	-17.1262	49.1597	412	-0.348379	0.996832
shell_NAc - med_dStr	iSPN	112.193	40.2382	412	2.78821	0.043814	*
shell_NAc - lat_dStr	iSPN	47.6006	42.3594	412	1.12373	0.793955
shell_NAc - caud_dStr	iSPN	-15.1714	43.1159	412	-0.351876	0.996707
core_NAc - med_dStr	iSPN	129.319	42.4854	412	3.04384	0.0208642	*
core_NAc - lat_dStr	iSPN	64.7268	44.4996	412	1.45455	0.592668
core_NAc - caud_dStr	iSPN	1.95476	45.2203	412	0.0432275	0.999999
med_dStr - lat_dStr	iSPN	-64.592	34.3898	412	-1.87823	0.330718
med_dStr - caud_dStr	iSPN	-127.364	35.3174	412	-3.60627	0.00319695	**
lat_dStr - caud_dStr	iSPN	-62.772	37.7164	412	-1.66432	0.457304
shell_NAc - core_NAc	ChI	-22.8221	50.3485	412	-0.453282	0.991269
shell_NAc - med_dStr	ChI	-67.0357	38.8043	412	-1.72753	0.418145
shell_NAc - lat_dStr	ChI	-13.0463	39.857	412	-0.327328	0.997515
shell_NAc - caud_dStr	ChI	-9.55963	42.3594	412	-0.225679	0.999423
core_NAc - med_dStr	ChI	-44.2136	42.5437	412	-1.03925	0.836974
core_NAc - lat_dStr	ChI	9.77576	43.5061	412	0.224699	0.999433
core_NAc - caud_dStr	ChI	13.2625	45.8096	412	0.289513	0.998462
med_dStr - lat_dStr	ChI	53.9894	29.3867	412	1.8372	0.353566
med_dStr - caud_dStr	ChI	57.4761	32.7004	412	1.75766	0.399943
lat_dStr - caud_dStr	ChI	3.48669	33.943	412	0.102722	0.999975
shell_NAc - core_NAc	FSI	-25.2797	51.1935	412	-0.493807	0.98792
shell_NAc - med_dStr	FSI	-27.3245	42.1846	412	-0.647737	0.967008
shell_NAc - lat_dStr	FSI	-11.9258	41.939	412	-0.284361	0.998567
shell_NAc - caud_dStr	FSI	-17.4706	43.7148	412	-0.399651	0.994611
core_NAc - med_dStr	FSI	-2.04478	44.6983	412	-0.0457463	0.999999
core_NAc - lat_dStr	FSI	13.3539	44.4666	412	0.300313	0.998225
core_NAc - caud_dStr	FSI	7.80909	46.1452	412	0.169229	0.999816
med_dStr - lat_dStr	FSI	15.3987	33.7052	412	0.456863	0.991004
med_dStr - caud_dStr	FSI	9.85387	35.8907	412	0.274552	0.998751
lat_dStr - caud_dStr	FSI	-5.54481	35.6018	412	-0.155745	0.999868
